# Supplementary material for: Inhibitory Effects of Extracellular Vesicles from iPS-Cell-Derived Mesenchymal Stem Cells on the Onset of Sialadenitis in Sjögren’s Syndrome Are Mediated by Immunomodulatory Splenocytes and Improved by Inhibiting miR-125b
Source: Int J Mol Sci. 2023 Mar 9;24(6):5258. doi: 10.3390/ijms24065258 (PMC10049013; doi:10.3390/ijms24065258)
Supplement: Supplementary file 1 [file ijms-24-05258-s001.zip]

Archive with 1 entries (1 files):
- ijms-2212130-supplementary.pdf
